# Supplementary material for: Fetal Sex Modulates Hofbauer Cells’ Response to Diabetes in Human Placenta
Source: Biomedicines. 2025 Oct 24;13(11):2606. doi: 10.3390/biomedicines13112606 (PMC12650028; doi:10.3390/biomedicines13112606)
Supplement: Supplementary file 1 [file biomedicines-13-02606-s001.zip]

Archive with 1 entries (1 files):
- biomedicines-3930355-supplementary.pdf
